# Supplementary material for: The dual role of Actinobacteria in aquaculture: a systematic review of metabolic benefits and detrimental effects
Source: Front Microbiol. 2026 Jun 10;17:1794932. doi: 10.3389/fmicb.2026.1794932 (PMC13293482; doi:10.3389/fmicb.2026.1794932)
Supplement: Supplementary file 1 [file Table_1.xlsx]

## Sheet: README
R

## Sheet: IncludedStudies
General information								Information about actinobacteria								Methodology in vitro studies						Methodology in vivo studies						Reported results-Beneficial effects																					Reported results - Non-beneficial effects
N°	Title	Year	Authors	Doi	In vitro	In vivo	Beneficial /Non beneficial	Specie or genus	Molecular characterization			Country	Source of the strain	Type of intervention	Details	Tests conducted					Details	Target species	Number of treated organisms		Duration of the trial	Route of administration	Concentration or dose applied	Growth promotion			Effects on microbiota			Effectos immune system			Antimicrobial activity						Other effects						Parameter
									Complete genome	16S	GenBank code					Antimicrobial activity	Enzyme production	Antioxidant activity	Metabolite produccion	Type			N°	Replicate				Yes/No	Weight gain	FCR	Yes/No	Composition	Diversity	Yes/No	Category	Immune parameter	Yes/No	Pathogen	Type of activity	Mechanism	Evaluation method	Results	Hematological metrics	Results	Antioxidant and Oxidative Stress Markers	Result	Biochemical indices	Resul
1	A novel metabolite Streptomyces coeruleorubidus exhibits antibacterial activity against Streptococcus agalactiae through modulation of physiological performance, inflammatory cytokines, apoptosis, and oxidative stress-correlated gene expressions in Nile tilapia	2024	Abdelaziz, R and Elsheshtawy, HM and El-Houseiny, W and Aloufi, AS and Alwutayd, KM and Mansour, AT and Hadad, G and Arisha, AH and El-Murr, A and Yassin, AM	10.1016/j.fsi.2024.109496	Yes	Yes	Beneficial	Streptomyces coeruleorubidus	No	Yes	OP168352	Egypt	Soil	Bioactive metabolite	Hexadecamethyl octasiloxane	Yes	-	-	Yes	-	HPLC, spectrophotometry, and LC-MS/MS identify and quantify key compounds. FTIR, GC-MS, and NMR are used for chemical characterization, and SEM examines morphological changes in S. agalactiae.	Oreochromis niloticus	10	4	10 day	Water	0.8 mg/L	No	-	-	No	-	-	Yes	Innate Immunity, Adaptive Immunity, Humoral Immunity, Cellular Immunity, Genetic Regulation	⬆ NO, ⬆ Lysozyme, ⬆ C3, ⬆ IgM, ⬇ TNF-α, ⬆ IL-10, ⬇ IL-1β, ⬇ IL-8, ⬇ Leucocytes, ⬇ BAX, ⬆ BCL-2, ⬇ NF-κB, ⬇ Caspase-1	Yes	Streptococcus agalactiae	Antibacterial	Viabilitiy	Survival	86.6 %	Yes	Glóbulos Rojos (⬆ RBC), Hemoglobina (⬆ Hb), Hematocrito (⬆ HCT), Leucocitos Totales (⬆ WBC)	Yes	Superóxido Dismutasa (⬆ SOD), Catalasa (⬆ CAT), Glutatión Peroxidasa (⬆ GPx), Malondialdehído (⬇ MDA)	Yes	ALT (⬇), AST (⬇), Bilirrubina (⬇), Proteínas Totales (⬆), Albúmina (⬆)	-
2	Abundance of actinobacteria and production of geosmin and 2-methylisoborneol in Danish streams and fish ponds	2005	Klausen C, Nicolaisen MH, Strobel BW, Warnecke F, Nielsen JL, JÃ¸rgensen NO.	10.1016/j.femsec.2004.11.015	Yes	No	Non beneficial	Streptomyces sp. 40006 Streptomyces intermedius Streptomyces sp. 40006 Streptomyces sp. 40006 Streptomyces sp. VK-A60 Rothia-like sp. CCUG 35957 Streptomyces rubrogriseus	No	Yes	AY295794 Z76686 AY295794 AY295794 AY079156 AJ131121 AF503501	Denmark	Water, fish ponds	Isolate migroornisms	Geosmin and 2-MIB compounds	-	-	-	Yes	Geosmin and 2-methylisoborneol	SPME-GC-MS	-	-	-	-	-	-	-	-	-	-	-	-		-	-		-	-	-	-	-	-	-	-	-	-	-	Odour concentrations
3	Actinomycetes and earthy-musty odorous compounds in brackish fishponds in Tianjin, china	2009	Pan, Y. and Xu, L. and Cao, W. and Yin, S. and Wang, Z. and Zhou, Q.	151790410?utm_source=linkout	Yes	No	Non beneficial	Streptomyces sp.	No	Yes	-	China	Water, fish ponds	Isolate migroornisms	2-MIB compounds	-	-	-	Yes	2- Methylisoborneol	SPME-GC-MS	-	-	-	-	-	-	-	-	-	-	-	-	-	-	-	-	-	-	-	-	-	-	-	-	-	-	-	Odour concentrations
4	Actinomycin D reduces virulence factors and biofilms against Aeromonas hydrophila	2024	Zeng, Y. and Liu, J. and Wang, W. and Wang, B. and Jia, A.	10.1093/jambio/lxae240	Yes	Yes	Beneficial	Streptomyces cyaneochromogenes RC1	No	Yes		China	Roots Areca catechu L.	Bioactive metabolite	Actinomycin D	Yes	Yes	-	-	-	-	-	-	-	-	-	-	-	-	-	-	-	-	-	-	-	Yes	Aeromonas hydrophila SHAe 115.	Quorum sensing inhibiton, Anti-biofilm	-	MIC determined in Mueller-Hinton medium with serial dilutions, Growth assays in OD620 in microplates, Hemolysin assays with sheep blood, Proteolytic activity by azocasein method, Biofilm formation and eradication using crystal violet, Motility assessed in agar media (swimming and swarming), C4-HSL signaling analysis by LC-MS, RT-qPCR for QS gene expression	MIC: 100 μg/mL, sub-MICs did not inhibit growth, Hemolysins: Dose-dependent reduction (25%, 55%, 75% at 12.5, 25, 50 μg/mL), Proteases: Reduction by 33% and 41% at 25 and 50 μg/mL, Motility: Inhibition of swimming (14%-63%) and swarming (17%-47%), Biofilms: Reduction in formation (29%-73%) and eradication (34%-58%), QS Genes: Reduction by 97% (ahyI) and 87% (ahyR), C4-HSL: Levels reduced by 23%-8…	-	-	-	-	-	-	-
5	Antagonistic activity of marine sponge associated Streptomyces sp. Against isolated fish pathogens	2012	Selvan, G.P. and Ravikumar, S. and Ramu, A. and Neelakandan, P.	S2222180812602527	Yes	No	Beneficial	Str eptomyces sp. JF899543 Streptomyces sp. JN049635 Streptomyces sp. JN049634	No	Yes	JF899543	India	Marine sponge	Probiotic, Extract	-	Yes	-	-	Biochemical analysis	alkaloids and quinines.	-	-	-	-	-	-	extracts (125, 250, 500, 1000 and 1500 毺g. mL-1)	-	-	-	-	-	-	-	-	-	Yes	Bacillus sp. and Bacillus cereus,	Antibacterial	-	Agar well diffusion method	MIC and MBC values ranging from 500 to 1500 μg/mL	-	-	-	-	-	-	-
6	Antagonistic activity of marine Streptomyces sp. on fish pathogenic vibrio species isolated from aquatic environment	2015	Kamarudheen, N. and George, C.S. and Pathak, S. and George, S.L. and Rao, K.V.B.	10.5958/0974-360X.2015.00273.5	Yes	No	Beneficial	Streptomyces sp	No	No	-	India	Marine sediments	Probiotic, Extract	-	Yes	-	-	Biochemical analysis		Positive for xylose, raffinose, and mannitol; negative for arabinose	-	-	-	-	-	100µl of each of the supernatant	-	-	-	-	-	-	-	-	-	Yes	Vibrio species	Vibriocidal activity	-	Agar well diffusion method	A1 had the strongest activity: Zone of inhibition: 20 mm for VS1. Good activity against VS2 and VS3. A4 and A5 had weaker activity: Zones of inhibition: 15 mm (VS3) and 17 mm (VS1). A2 and A3 showed no inhibition.	-	-	-	-	-	-	-
7	Antagonistic activity of terrestrial streptomyces sp. Vitnk9 against gram negative bacterial pathogens affecting the fish and shellfish in aquaculture	2018	Nabila, M.I. and Kannabiran, K.	10.22370/rbmo.2018.53.2.1291	Yes	No	Beneficial	Streptomyces sp. VITNK9	No	Yes	KX894540	India	Soil	Postbiotic, extract	-	Yes	-	-	Yes	-	Secondary metabolites were extracted using ethyl acetate, chloroform, and petroleum ether after fermentation.	-	-	-	-	-	The cell-free culture supernatant (CFS) (100 µL)	-	-	-	-	-	-	-	-	-	Yes	Aeromonas caviae Aeromonas hydrophila Edwardsiella tarda Vibrio anguillarum Vibrio harveyi	Antibacterial	Likely linked to the production of secondary metabolites, including compounds such as Pyrrolo[1,2-a] pyrazine-1,4-dione, identified via GC-MS analysis.	Primary Screening: Cross-streak method on MHA plates. Secondary Screening: Well diffusion method using cell-free supernatants and ethyl acetate extracts. Zones of inhibition were measured	Cell-Free Supernatants (CFS):Aeromonas caviae: 16 mm, Aeromonas hydrophila: 16.5 mm, Edwardsiella tarda: 17 mm , Vibrio anguillarum: 15 mm,Vibrio harveyi: 14 mm . Ethyl Acetate Extract: Exhibited higher activity with zones up to 18.33 mm for Edwardsiella tarda.	-	-	-	-	-	-	-
8	Antagonistic effect of indigenous skin bacteria of brook charr (Salvelinus fontinalis) against Flavobacterium columnare and F. psychrophilum	2012	Boutin, S. and Bernatchez, L. and Audet, C. and DerÃ´me, N.		Yes	Yes	Beneficial	Microbacterium oxydans Dietzia maris Rhodococcus qingshengii Leucobacter luti	No	Yes	-	Canada	Skin Salvelinus fontinalis	Probiotic	-	Yes	-	-	-	-	-	Brook charr (Salvelinus fontinalis)	103–110 per tank, 4 families, 2 tanks per condition (test and control), replicates per family.	2	21 days	Water	105 cells/mL in water twice daily	-	-	-	-	-	-	-	-	-	Yes	Flavobacterium columnare, Flavobacterium psychrophilum	Antibacterial	Competitive exclusion	Agar diffusion assay, broth co-culture assay, Fish mortality observation	Pathogen count reduced to 0 CFU after 48 hours.Mortality decreased	-	-	-	-	-	-	-
9	Antagonistic potential of marine Actinobacteria against fish and shellfish pathogens	2011	Dharmaraj, S.	10.5555/20113213259	Yes	No	Beneficial	Streptomyces	No	No	-	India	Marine sponge	Probiotic, Extract	-	Yes	-	-	-	-	Polyene substances were extracted using ethyl acetate and analyzed using UV/VIS spectrophotometry and TLC for active compounds.	-	-	-	-	-	50 μL (50 μg crude extract)	-	-	-	-	-	-	-	-	-	Yes	Aeromonas hydrophila, Serratia sp., Vibrio alginolyticus, Vibrio harveyi, Vibrio parahaemolyticus	Antibacterial	Bioactive metabolite production	Spot inoculation & disc diffusion	10-25 mm (A. hydrophila: 15-20 mm, Serratia sp.: 10-15 mm, V. alginolyticus: 18 mm, V. harveyi: 12-15 mm, V. parahaemolyticus: 20-25 mm)	-	-	-	-	-	-	-
10	Antagonistic properties of seagrass associated Streptomyces sp. RAUACT-1: A source for anthraquinone rich compound	2012	Ravikumar, S. and Gnanadesigan, M. and Saravanan, A. and Monisha, N. and Brindha, V. and Muthumari, S.	10.1016/S1995-7645(12)60165-5	Yes	No	Beneficial	Streptomyces	No	Yes	GU5500072	India	Roots of Syringodium isoetifolium	Extract f ethyl acetate	-	Yes	-	-	Yes	1,4-Dihydroxy-2-(3-hydroxybutyl)-9,10-anthraquinone	(GC-MS analysis at retention time 23.742)	-	-	-	-	-	512, 256, 128, 64, 32, 16 and 8 μg/mL Extract	-	-	-	-	-	-	-	-	-	Yes	A. hydrophila, B. subtilis, Serratia sp., V. harveyi, V. parahaemolyticus	Antibacterial	Bioactive metabolite production (anthraquinone compounds)	Cross streak assay, MIC/MBC assay	MIC: 128-256 µg/mL (A. hydrophila: 128, B. subtilis: 256); MBC: 128-512 µg/mL (A. hydrophila: 256, B. subtilis: 512)	-	-	-	-	-	-	-
11	Antibacterial activity of soil actinomycetes against fish and shellfish pathogens	2018	Nabila, M.I. and Kannabiran, K.		Yes	No	Beneficial	Streptomyces	No	No	-	India	Soil	Isolate migroornisms	-	Yes	Yes	-	-	-	-		-	-	-	-	100 µl of the supernatant	-	-	-	-	-	-	-	-	-	Yes	Edwardsiella tarda, Aeromonas caviae, Vibrio harveyi , Vibrio anguillarum.	Antibacterial	-	cross-streak, well diffusion	Edwardsiella tarda: 16 mm, Aeromonas caviae: 15 mm, Vibrio harveyi: 13 mm, Vibrio anguillarum: 17 mm	-	-	-	-	-	-	-
12	Antibacterial benzaldehydes produced by seaweed-derived Streptomyces atrovirens PK288-21	2012	Cho, J.Y. and Kim, M.S.		Yes	No	Beneficial	Streptomyces atrovirens PK288-21	No	Yes	DQ026672.1	Corea	Rhizosphere of the marine alga Undaria pinnatifida	Bioactive metabolite	B1: 2-hydroxy-5-(3-methylbut-2-enyl)benzaldehyde B2: 2-hepta-1,5-dienyl-3,6-dihydroxy-5-(3-methylbut-2-enyl)benzaldehyde	Yes	No	-	Yes	B1, B2	Isolation and cultivation in different media, followed by extraction and purification of bioactive compounds (B1 and B2) using chromatography and HPLC.	-	-	-	-	-	200 μg/disco (usado para detectar actividad contra Edwardsiella tarda durante la fraccionación bio-guiada). Para MIC desde 15 A 128 μg / ml	-	-	-	-	-	-	-	-	-	Yes	Edwardsiella tarda, Streptococcus iniae, Vibrio anguillarum, Vibrio harveyi. Lactococcus garvieae, Streptococcus parauberis.	Antibacterial	-	Minimum Inhibitory Concentration (MIC), Time-kill assays measuring reduction in CFU/ml , Disc diffusion assay	B1: MIC ranges from 15-65 μg/ml. Killed E. tarda within 12 hours and S. iniae within 16 hours at 1xMIC. B2: MIC ranges from 32-128 μg/ml; less effective than B1.	-	-	-	-	-	-	-
13	Antibiofilm properties of bioactive compounds from Actinomycetes against foodborne and fish pathogens	2022	Miller T, Waturangi DE, Yogiara.	10.1038/s41598-022-23455-8	Yes	No	Beneficial	Streptomyces	No	Yes	MW680902, MW680905, MW680906, MW680936.	Indonesia	Beach sediment	Extract f ethyl acetate	-	Yes	Yes	-	Yes	Alkaloids, Phenolic Compounds,Heterocyclic Compounds	pH and T° Stability, GC–MS analysis		-	-	-	-	20 mg/mL	-	-	-	-	-	-	-	-	-	Yes	Vibrio harveyi, Aeromonas hydrophila, Shewanella putrefaciens	Anti-biofilm	Disruption of biofilm matrix components	Biofilm assays on stainless steel and polystyreneEnzymatic pre-treatment assays (e.g., amylase)	Inhibition of biofilm by 65.9% (V. harveyi). Reduction of biofilm stability by 71.6% (A. hydrophila).Destruction of biofilm structure by 70.1% on stainless steel coupons	-	-	-	-	-	-	-
14	Antimicrobial activity of heterotrophic bacterial communities from the marine sponge Erylus discophorus (Astrophorida, Geodiidae)	2013	GraÃ§a AP, Bondoso J, Gaspar H, Xavier JR, Monteiro MC, de la Cruz M, Oves-Costales D, Vicente F, ...	10.1371/journal.pone.0078992	Yes	No	Beneficial	Gordonia sp., Gordonia terrae, Microbacterium sp., Micrococcus sp., Micrococcus luteus, Mycobacterium sp.	No	Yes	AY927227, FJ200386, EF061897, EU379020, DQ538135, DQ985057	Portugal	Marine Sponge Erylus discophorus	Probiotic, postbiotic	-	Yes	-	-	Yes	PKS-I , NRPS	Genes in PCR	-	-	-	-	-	10 µL de extracto concentrado (equivalente a 0.2 WBE). En placas Janus: Capa completa de bacterias crecidas (sin volumen específico	-	-	-	-	-	-	-	-	-	Yes	Aliivibrio fischeri, Vibrio harveyi	Antibacterial	Production of secondary metabolites	Duetz system (supernatants/extracts) and Janus system (diffusion on solid media)	Growth inhibition observed in 9.1% of isolates against A. fischeri and 6.1% against V. harveyi.	-	-	-	-	-	-	-
15	Bioactive compound from marine seagrass Streptomyces argenteolus TMA13: combatting fish pathogens with time-kill kinetics and live-dead cell imaging	2024	Elumalai L, Nagarajan S, Anbalmani S, Murthy S, Manikkam R, Ramasamy B.	10.1007/s42770-024-01407-w	Yes	No	Beneficial	Streptomyces argenteolus TMA13	No	Yes	PP053180	India	Marine seagrass	Extract ethyl acetate	-	Yes	-	-	Yes	-	FT-IR and GC-MS	-	-	-	-	-	400 – 3.125 μg/ml	-	-	-	-	-	-	-	-	-	Yes	Aeromonas hydrophila, Aeromonas caviae, Edwardsiella tarda, Vibrio harveyi, Vibrio anguillarum	Antibacterial , Anti.biofilm	Bacterial growth inhibition, biofilm disruption, cell damage	Zone of inhibition assay, MIC, MBC, biofilm, time-kill kinetics, fluorescence	A.H: 10 mm, MIC: 50 µg/ml, MBC: 100 µg/ml, Significant reduction in viability. A.C: 22 mm, MIC: 6.25 µg/ml, MBC: 12.5 µg/ml, Biofilm inhibition: 74%. E.T: 17 mm, MIC: 12.5 µg/ml, MBC: 25 µg/ml, Reduction in bacterial viability. V.H: 22 mm, MIC: 6.25 µg/ml, MBC: 6.25 µg/ml, Biofilm inhibition: 62%. V.A: 12 mm, MIC: 25 µg/ml, MBC: 50 µg/ml, Reduction in bacterial viability.	-	-	-	-	-	-	-
16	Bioactive metabolites produced from Streptomyces enissocaesilis SSASC10 against fish pathogens	2020	Kumaran, S. and Bharathi, S. and Uttra, V. and Thirunavukkarasu, R. and Nainangu, P. and Gopi Krishnan, V. and Renuga, P.S. and Wilson, A. and Balaraman, D.		Yes	No	Beneficial	Streptomyces enissocaesilis	No	Yes	MH916565	India	Marine sediment from shrimp and crab disposal	Extract ethyl acetate	-	Yes	.	.	Yes	.	FT-IR and GC-MS	-	-	-	-	-	100 μg of crude extract dissolved in 10 μl para agar plug y 15.6 to 250 μg/ml para MIC MBC	-	-	-	-	-	-	-	-	-	Yes	Pseudomonas sp., Vibrio anguillarum, Aeromonas hydrophilia, Vibrio parahaemolyticus, Vibrio harveyi	Antibacterial	Inhibition of bacterial growth (secondary metabolite action)	Agar plug method, MIC/MBC tests	Ps: Maximum inhibition: 26 mm with ethyl acetate extract; MIC: 15.6 µg/ml; MBC: 62.5 µg/ml Va: 15 mm ; MIC: 125 µg/ml; MBC: 250 µg/ml Ah:18mm; MIC: 125 µg/ml; MBC: 250 µg/ml Vp:: 22 mm; MIC: 62.5 µg/ml; MBC: 125 µg/ml Vh: 17 mm; MIC: 125 µg/ml; MBC: 250 µg/ml	-	-	-	-	-	-	-
17	Bioprospecting of actinobacteria from the Andaman marine ecosystem: Isolation, antagonistic potential, and taxonomy of potential strain	2019	Manisha, M. and Mithali, J. and Vijayalakshmi, G. and Gopikrishnan, V. and Masilamaniselvam, M. and Radhakrishnan, M.		Yes	No	Beneficial	Streptomyces djakartensis	No	Yes	KU999997	India	Rhizosphere sediments from mangroves	Extract	-	Yes	-	-	-	-	-	-	-	-	-	-	100 microlitos por pozo	-	-	-	-	-	-	-	-	-	Yes	Aeromonas hydrophila, Providencia vermicola, V parahemoliticus	Antibacterial	Inhibition of growth	Agar plug and disc diffusion	MIC: 250 Zone of inhibition: 21 mm and 18 mm	-	-	-	-	-	-	-
18	Characterization and structure elucidation of antibacterial compound of Streptomyces sp. ECR77 isolated from east coast of India	2015	Thirumurugan D, Vijayakumar R.	10.1007/s00284-015-0780-3	Yes	No	Beneficial	Streptomyces labedae	No	Yes	KF158225	India	Marine sediments	Extract ethyl acetate	-	Yes	Yes		Yes	N-isopentyltridecanamide	TLC						25 microlitros en pozo(1mg/mL)										Yes	Vibrio cholerae, Vibrio parahaemolyticus, Vibrio alginolyticus, Pseudomonas fluorescens, Aeromonas hydrophila	Antibacterial	Inhibition of growth	Agar well diffusion method	Vibrio alginolyticus: 16.33 ± 0.47 mm, Vibrio cholerae: 13.66 ± 0.47 mm, Pseudomonas fluorescens: 11.33 ± 0.47 mm, Vibrio parahaemolyticus: 9.66 ± 0.94 mm, Aeromonas hydrophila: 8.66 ± 0.88 mm.	-	-	-	-	-	-	-
19	Contribution of Streptomyces in sediment to earthy odor in the overlying water in Xionghe Reservoir, China	2010	Zuo, Y. and Li, L. and Zhang, T. and Zheng, L. and Dai, G. and Liu, L. and Song, L.		Yes	No	Non beneficial	Streptomyces pseudogriseolus (XHA1), Streptomyces lanatus (XHA2), Streptomyces lavendulae (XHA3), Streptomyces fimbriatus (XHB1), Streptomyces mirabilis (XHB2), Streptomyces sp. (XHB3), Streptomyces massasporeus (XHC1), Streptomyces albogriseolus (XHC2)	No	Yes	-	China	Water reservoir	Isolate migroornisms	Geosmin and 2-MIB compounds	-	-	-	-	Geosmin and 2-methylisoborneol	HSPME-GC-MS	-	-	-	-	-	-	-	-	-	-	-	-		-	-	-	-	-	-	-	-	-	-	-	-	-	-	Odour concentrations
20	Decylprodigiosin: a new member of the prodigiosin family isolated from a seaweed-associated Streptomyces		GirÃ£o M, Freitas S, Martins TP, Urbatzka R, Carvalho MF, LeÃ£o PN.	10.3389/fphar.2024.1347485	Yes	No	Beneficial	Streptomyces violaceoruber CT-F61	Yes	Yes	SAMN37527650	Portugal	Macroalgae Codium tomentosum	Bioactive metabolite	Decylprodigiosin	Yes	-	-	-	Decylprodigiosin	LC-HRESIMS/MS and RMN.	-	-	-	-	-	1 mg mL-1	-	-	-	-	-	-		-	-	Yes	Tenacibaculum maritimum, Aeromonas hydrophila, Listonella (Vibrio) anguillarum	Antibacterial	Inhibition of growth	Agar diffusion assay	16 ± 1 mm (T. maritimum), 18 ± 2 mm (A. hydrophila), 14 ± 1 mm (L. anguillarum)	-	-	-	-	-	-	-
21	Detection of a new Mycobacterium species in wild striped bass in the Chesapeake bay	2001	Heckert, R.A. and Elankumaran, S. and Milani, A. and Baya, A.		No	Yes	No Beneficial	Mycobacterium chesapeaki	No	Yes	AF257216	USA	Wild striped bass	Isolate migroornisms	Pathognen	-	-	-	-	-	-	Wild striped bass (Morone saxatilis)	-	-		Intraperitoneal inoculation	-	-	-	-	-	-	-	-	-	-	-	-	-	-	-	-	-	-	-	-	-	-	Lesions in fish
22	Distribution of off-flavor compounds and isolation of geosmin-producing bacteria in a series of water recirculating systems for rainbow trout culture	2010	Schrader, K.K. and Summerfelt, S.T.		Yes	No	No beneficial	Nocardia cummidelens, N. fluminea, Streptomyces luridiscabiei, Streptomyces cf. albidoflavus	No	Yes		USA	RAS biosolids	Isolate migroornisms	Geosmin	-	-	-	-	Geosmin and 2-methylisoborneol	SPME-GC-MS	-	-	-	-	-	-	-	-	-	-	-	-	-	-	-	-	-	-	-	-	-	-	-	-	-	-	-	Odour concentrations
23	Effects of carbon source, phosphorus concentration, and several micronutrients on biomass and geosmin production by Streptomyces halstedii	2001	Schrader, K.K. and Blevins, W.T.		Yes	No	No beneficial	Streptomyces halstedii	No	No	-	USA	Ponds	Isolate migroornisms	Geosmin	-	-	-	Yes	Geosmin	GC-MS	-	-	-	-	-	-	-	-	-	-	-	-	-	-	-	-	-	-	-	-	-	-	-	-	-	-	-	Odour concentrations
24	Effects of relevant ammonium chloride concentrations on biomass and off-flavor compound production by Streptomyces luridiscabiei originating from a recirculating aquaculture system	2020	Schrader, K.K.		Yes	No	No beneficial	Streptomyces luridiscabiei	No	No	-	USA	RAS	Isolate migroornisms	Geosmin and 2-MIB compounds	-	-	-	Yes	Geosmin and 2-MIB compounds	SPME-GC-MS,quantified on days 7, 10, 14, 21, and 28	-	-	-	-	-	-	-	-	-	-	-	-	-	-	-	-	-	-	-	-	-	-	-	-	-	-	-	Odour concentrations
25	Effects of woody forages on biodiversity and bioactivity of aerobic culturable gut bacteria of tilapia (Oreochromis niloticus)	2020	Wu F, Chen B, Liu S, Xia X, Gao L, Zhang X, Pan Q.	10.1371/journal.pone.0235560	Yes	No	Beneficial	Streptomyces rutgersensis, Microbacterium foliorum	No	Yes	MK281537–MK281548.	China	Gut samples from tilapia fed woody forage diet	Isolate migroornisms	-	Yes	-	-	-	-	-	-	-	-	-	-	50, 25, 12.5, 6.2, 3.1, and 1.6 μg / ml	-	-	-	-	-	-	-	-	-	Yes	Streptococcus agalactiae, S. iniae, Micrococcus luteus, Vibrio parahemolyticus	Antibacterial	Inhibition of growth	MIC	Streptomyces rutgersensis (MK281548) 13.5±0.8 11.4±0.6 17.2±0.2 14.9±0.8 Streptomyces rutgersensis (MK281548) 12.5 25 3.1 12.5	-	-	-	-	-	-	-
26	Evaluation of Streptomyces as a probiotic feed for the growth of ornamental fish Xiphophorus helleri	2010	Dharmaraj, S. and Dhevendaran, K.		Yes	Yes	Benefical	Streptomyces (7 strains)	No	No	-	India	Marine sponges (Callyspongia diffusa, Dysidea fragilis, etc.).	Probiotic	-	-	Yes	-	-	-		Xiphophorus helleri	20 peces/tratamiento	3	50 days	Diet	10% biomas Streptomyces	Yes	101.53%	0.45	-	-	-	-	-	-	-	-	-	-	-	-	-	-	-	-	-	-	-
27	Examining the fish microbiome: vertebrate-derived bacteria as an environmental niche for the discovery of unique marine natural products	2012	Sanchez LM, Wong WR, Riener RM, Schulze CJ, Linington RG.	10.1371/journal.pone.0035398	Yes	No	Benefical	Micromonospora spp., Rhodococcus spp.	No	Yes	JQ691544, JQ691556	USA	Fish intestine	Probiotc	-	Yes	-	-	-	-	Bioactive compound production, including sebastenoic acid with antimicrobial properties.						Dilusion en serie				-	-	-	-	-	-	Yes	Vibrio mimicus, Vibrio vulnificus, Yersinia ruckeri	Antibacterial	-	MIC determined with serial dilutions	Moderate to strong inhibition observed; MIC: 110.6 µg/mL (for Vibrio mimicus) Sebastenoic Acid (1)	-	-	-	-	-	-	-
28	Geosmin-producing species of Streptomyces and Lyngbya from aquaculture ponds	1993	Schrader, K.K. and Blevins, W.T.		Yes	No	No beneficial	Streptomyces halstedii	No	No	-	USA	Sediments from aquaculture ponds	Isolate microorganisms	Geosmin	-	-	-	Yes	Geosmin	GC-MS	-	-	-	-	-	-	-	-	-	-	-	-	-	-	-	-	-	-	-	-	-	-	-	-	-	-	-	Oduor concetration
29	Identification of conditions underlying production of geosmin and 2-methylisoborneol in a recirculating system	2008	Guttman, L. and van Rijn, J.		Yes	No	No beneficial	Streptomyces roseoflavus, Streptomyces thermocarboxydus	No	Yes	-	Israel	RAS	Isolate microorganisms	Geosmin and 2-MIB compounds	-	-	-	Yes	Geosmin and 2-MIB compounds	Analyzed via SPME-GC-MS in aerobic and anaerobic cultures.	-	-	-	-	-	-	-	-	-	-	-	-	-	-	-	-	-	-	-	-	-	-	-	-	-	-	-	Geosmin and MIB production
30	Impact of water quality parameters on geosmin levels and geosmin producers in European recirculating aquaculture systems	2022	Lukassen, M.B. and Menanteau-Ledouble, S. and de Jonge, N. and Schram, E. and Nielsen, J.L.		Yes	No	No beneficial	Actinomycetales (Group 1), Myxobacteria (Group 3), Sorangium sp. (Group 5)	No	Yes	-	Netherlands, Denmark, France, Switzerland	Water and biofilters from 26 RAS systems in 4 countries.	Pools microorganisms	Geosmin	-	.	.	Yes	Geosmin	Quantification of geoA gene and SPME-GC-MS.	-	-	-	-	-	-	-	-	-	-	-	-	-	-	-	-	-	-	-	-	-	-	-	-	-	-	-	Geosmin levels, Presence of geoA-harboring bacteria
31	Inhibition of actinomycetes to histamine producing bacteria associated with indian Mackerel fish (Rastrelliger kanagurta, Cuvier, 1816)	2008	Choudhury, M. and Sahu, M.K. and Sivakumar, K. and Thangaradjou, T. and Kannan, L.		Yes	No	Beneficial	Streptomyces aureofasciculus, Streptomyces chattanoogenesis Streptomyces hawaiensis	No	No	-	India	gills, gut, skin of Rastrelliger kanagurta	Isolate microorganisms	Inhibits histamine-producing bacteria	Yes	-	-	-	-	-	-	-	-	-	-	cualitative	-	-	-	-	-	-	-	-	-	Yes	Bacillus sp., Pseudomonas sp., Vibrio sp., Aeromonas sp.	Antibacterial	-	cross streaking	Bacillus (55%) > Pseudomonas (45%) > Vibrio (40%) > Aeromonas (5%).
32	Inhibition of Vibrio biofilm formation by a marine actinomycete strain A66	2007	You, J. and Xue, X. and Cao, L. and Lu, X. and Wang, J. and Zhang, L. and Zhou, S.		Yes	No	Beneficial	Streptomyces albus	No	Yes	-	China	Marine sediments	Supernadant	-	Yes	-	-	-	-	-	-	-	-	-	-	supernadant	-	-	-	-	-	-	-	-	-	Yes	Vibrio spp. (V. harveyi, V. vulnificus, V. anguillarum)	Quorum sensing inhibition, Anti-biofilm	Degradación de AHLs y destrucción de exopolisacáridos	Biofilm assays using crystal violet staining; quorum sensing inhibition by N-AHL bioassays; microscopy for biofilm architecture analysis;	Inhibition of biofilm formation: 99.3%; degradation of mature biofilm: 75.6%; disruption of quorum sensing via degradation of N-AHLs; biofilm architecture showed fewer and looser microcolonies.		-	-	-	-	-	-
33	Isolation and characterization of antagonistic Streptomyces spp. From marine sediments along the southwest coast of India	2015	Chakraborty, R.D. and Chakraborty, K. and Thilakan, B.		Yes	No	Benefical	Streptomyces tanashiensis, S. viridobrunneus, y S. bacillaris	No	Yes	JX155770 - JX155779	India	Marine sediments, mangrove area	Extract ethyl acetate	-	Yes	-	-	-	-	-	-	-	-	-	-	cualitativo	-	-	-	-	-	-	-	-	-	Yes	Aeromonas hydrophila, Vibrio parahaemolyticus	Antibacterial	-	Paper disc diffusion, cross streaking	A. hydrophila: Zone of inhibition 9-11 mm. V. parahaemolyticus: Zone of inhibition 11-12mm. V. alginolyticus: Zone of inhibition hasta 32 mm	-	-	-	-	-	-	-
34	Isolation of putative probionts from cod rearing environment	2008	Lauzon HL, Gudmundsdottir S, Pedersen MH, Budde BB, Gudmundsdottir BK.	10.1016/j.vetmic.2008.05.014	Yes	No	Benefical	Arthrobacter bergeri	No	Yes	AJ609631	Iceland	Rearing water, larvae	Probiotc	-	Yes	-	-	-	-	-	-	-	-	-	-	No report	-	-	-	-	-	-	-	-	-	Yes	Vibrio anguillarum	Antibacterial	-	Zone of inhibition assay	Vibrio anguillarum F-139-03 A-C2. 30-39 mm	-	-	-	-	-	-	-
35	Isolation, structure elucidation and antibacterial activity of methyl-4,8-dimethylundecanate from the marine actinobacterium Streptomyces albogriseolus ECR64	2018	Thirumurugan D, Vijayakumar R, Vadivalagan C, Karthika P, Alam Khan MK.	10.1016/j.micpath.2018.05.025	Yes	No	Beneficial	Streptomyces albogriseolus	No	Yes	KF410672	India	Marine sediments	Bioactive metabolite	methyl-4,8-dimethylundecanate	Yes	-	-	-	-	UV, FT-IR, 1H NMR, and 13C NMR spectral analyses.	-	-	-	-	-	No report	-	-	-	-	-	-	-	-	-	Yes	Vibrio cholerae, Vibrio alginolyticus, Vibrio parahaemolyticus, Pseudomonas fluorescens, Aeromonas hydrophila	Antibacterial	Production of methyl-4,8-dimethylundecanate	cross-streak plate	Inhibition zones (ethyl acetate extract): V. cholerae: 14.33 mm V. alginolyticus: 13.33 mm V. parahaemolyticus: 6.33 mm P. fluorescens: 17.67 mm A. hydrophila: 0.33 mm	-	-	-	-	-	-	-
36	Phylogenetic diversity and biological activity of culturable Actinobacteria isolated from freshwater fish gut microbiota	2015	Jami M, Ghanbari M, Kneifel W, Domig KJ.	10.1016/j.micres.2015.01.009	Yes	No	Beneficial	Streptomyces, Micromonospora, Nocardiopsis, Saccharomonospora	No	Yes	KP096269–KP096301	Iran	Gut microbiota	Isolate migroornisms	-	Yes	-	-	-	-	-	-	-	-	-	-	cualitativo	-	-	-	-	-	-	-	-	-	Yes	Aeromonas caviae ATCC 15468 Aeromonas hydrophila ATCC 7966 Aeromonas salmonicida ATCC 33658 Aeromonas sobria ATCC 43979 Streptococcus agalactiae ATCC 51487	Antibacterial	-	Agar diffusion method,Perpendicular streak method	Las cepas de S. fradiae (ST-218, ST-211, ST-340) inhibieron todas las Aeromonas spp. al 50-100%. S. koyangensis (ST-201) mostró actividad contra A. salmonicida y A. sobria (50-100%) Actividad contra S. agalactiae, Micromonospora (ST-44702) y S. somaliensis (ST-80) inhibieron este patógeno (25-50%).	-	-	-	-	-	-	-
37	Streptomyces enissocaesilis L-82 has broad-spectrum antibacterial activity and promotes growth for Carassius auratus	2024	Long, W. and Zhao, W. and He, L. and Khan, T.A. and Lai, X. and Sun, Y. and Huang, W. and Yi, G. and Xia, L.		Yes	Yes	Beneficial	Streptomyces enissocaesilis L-82	Yes	Yes	-	China	Soil	Isolate, supernadant, bioactive metabolite microorganisms,	5-dimethylallylindole- 3-acetonitrile	Yes	-	-	Yes	5-dimethylallylindole- 3-acetonitrile	HPLC/MS	Carassius auratus	3	3	28 days	Diet	1x10⁷ UFC/g	Yes	25.95%	-	No	-	-	Yes	Innate Immunity	ACP, SOD	Yes	A. hydrophila	Antibacterial	-	Agar diffusion method	Zone of inhibition: 27.5 mm. MIC: 64-fold dilution	-	-	-	-	-	-	-
38	Studies on actinomycetes collected from pond sediment inhibiting fish pathogenic and human clinical bacterial isolates	2013	Ali, M.H. and Miah, M.F. and Dabi, S.B. and Rahman, M.M. and Prodhan, M.S.H.		Yes	No	Beneficial	Streptomyces spp.	No	No	-	India	Ponds sediments	Isolate microorganisms	-	Yes	Yes	-	-	-	-	-	-	-	-	-	cualitativo	-	-	-	-	-	-	-	-	-	Yes	Pseudomonas sp., Aeromonas sp., Flavobacterium sp., Edwardsiella sp.	Antibacterial	-	Agar streak method	Pseudomonas sp.: Isolate N4/10: Very good inhibition Aeromonas sp.: Isolates N4/4 and N4/10: 100% inhibition Flavobacterium sp.: Isolates N4/4 and N4/10: 90% inhibitionEdwardsiella sp.: Isolate N4/10: Promising inhibition	-	-	-	-	-	-	-
39	Synergistic Effect of Biosynthesized Silver Nanoparticles and Natural Phenolic Compounds against Drug-Resistant Fish Pathogens and Their Cytotoxicity: An In Vitro Study	2021	Essawy E, Abdelfattah MS, El-Matbouli M, Saleh M.	10.3390/md19010022	Yes	No	Beneficial	Actinomyces sp. AB5	No	Yes	-	Egypt	Sediments of the River Nile	Bioactive metabolite	Heliomycin	Yes	-	-	Yes	Heliomycin	-	-	-	-	-	-	1/64 µg/mL	-	-	-	-	-	-	-	-	-	Yes	Aeromonas hydrophila, Pseudomonas fluorescens,	Bacteriostatic	Inhibition of RNA synthesis	Broth microdilution method	1. MIC: 64 µg/mL; . 2. MIC: 64 µg/mL; no bactericidal	-	-	-	-	-	-	-
40	Tetrodotoxin production of actinomycetes isolated from marine sediment	1991	Do, H.K. and Kogure, K. and Imada, C. and Noguchi, T. and Ohwada, K. and Simidu, U.		Yes	No	Non-beneficial	Actinobacteria sp	No	Yes	-	Japon	Marine sediment	Isolate microorganisms	tetrodotoxin (TTX)	-	-	-	Yes	TTX	HPLC	-	-	-	-	-	-	-	-	-	-	-	-	-	-	-	-	-	-	-	-	-	-	-	-	-	-	-	Tetrodotoxin (TTX) production
41	Toxic effects of Streptomyces griseus spores and exudate on gill pathology of freshwater fish		Lewis JW, Morley NJ, Drinkall J, Jamieson BJ, Wright R, Parry JD.	10.1016/j.ecoenv.2008.07.011	No	Yes	Non-beneficial	Streptomyces griseus	No	Yes	-	UK	Freshwater environment	Gill exposure (spores/exudates)	-	-	-	-	-	-	-	Oncorhynchus mykiss, Cyprinus carpio, Abramis brama, Rutilus rutilus	10	3	4 days	Water exposure	1×10⁵ - 1×10⁷ spores/mL (exudate)	-	-	-	-	-	-	-	-	-	-	-	-	-	-	-	-	-	-	-	-	-	Gill pathology
42	Toxicity and distribution of tetrodotoxin-producing bacteria in puffer fish Fugu rubripes collected from the Bohai Sea of China	2005	Wu, Z. and Yang, Y. and Xie, L. and Xia, G. and Hu, J. and Wang, S. and Zhang, R.		Yes	No	Non-beneficial	Actinomyces	No	No	-	China	Ovaries of Fugu rubripes	Isolate microorganisms	tetrodotoxin (TTX)	-	-	-	Yes	TTX	HPLC	-	-	-	-	-	-	-	-	-	-	-	-	-	-	-	-	-	-	-	-	-	-	-	-	-	-	-	TTX production
43	Toxicity of bioactive and probiotic marine bacteria and their secondary metabolites in Artemia sp. and Caenorhabditis elegans as eukaryotic model organisms	2014	Neu AK, MÃ¥nsson M, Gram L, Prol-GarcÃ­a MJ.	10.1128/AEM.02717-13	Yes	Yes	Beneficial	Arthrobacter davidanieli WX-11	No	No	-	Denmark	Marine environment	Isolate microorganisms	Toxicity evaluation	-	-	-	-	-	-	Caenorhabditis elegans, Artemia sp.	50 nematodes, 30 nauplii per container	3	72 hours (C. elegans), 48 hours (Artemia)	Exposure on plates (C. elegans), exposure in water (Artemia)	1×10⁷ - 1×10⁹	-	-	-	-	-	-	-	-	-	Yes	Caenorhabditis elegans, Artemia sp.	Toxicity	-	Survival assay (C. elegans), viability assay (Artemia sp.)	100% mortality in C. elegans after 72 hours; no significant effect on Artemia sp. after 48 hours.	-	-	-	-	-	-	-
44	Two antibacterial and PPARÎ±/Î³-agonistic unsaturated keto fatty acids from a coral-associated actinomycete of the genus <i>Micrococcus</i>	2020	Sharma, AR and Harunari, E and Oku, N and Matsuura, N and Trianto, A and Igarashi, Y	10.3762/bjoc.16.29	Yes	No	Beneficial	Micrococcus sp. C5-9	No	Yes	-	Japon	Coral-associated (Catalaphyllia sp.)	Bioactive metabolite	(6E,8E)-5-oxo-6,8-tetradecadienoic acid	Yes	-	-	Yes	(6E,8E)-5-oxo-6,8-tetradecadienoic acid	olvent-solvent partitioning, Purification by HPLC, Characterization by NMR and MS.	-	-	-	-	-	100 a 6.5 µM	-	-	-	-	-	-	-	-	-	Yes	Tenacibaculum maritimum	Antibacterial	Inhibits bacterial growth	MIC determination	Compound 2 exhibited activity with a MIC of 12.5 µg/mL.	-	-	-	-	-	-	-
[truncated: 3 more columns]
